# Supplementary material for: Outcome of People with Parkinson’s Disease Treated with Levodopa-Entacapone-Carbidopa Intestinal Gel Who Failed Previous Subcutaneous Foslevodopa/Foscarbidopa
Source: Brain Sci. 2026 Mar 22;16(3):343. doi: 10.3390/brainsci16030343 (PMC13024195; doi:10.3390/brainsci16030343)
Supplement: Supplementary file 1 [file brainsci-16-00343-s001.zip]

Archive with 2 entries (2 files):
- Figure S1.SM.LECIDUOPARK.pdf
- Table S1.SM.pdf
